# Supplementary material for: Dietary Supplementation of a New Probiotic Compound Improves the Growth Performance and Health of Broilers by Altering the Composition of Cecal Microflora
Source: Biology (Basel). 2022 Apr 21;11(5):633. doi: 10.3390/biology11050633 (PMC9138300; doi:10.3390/biology11050633)
Supplement: Supplementary file 1 [file biology-11-00633-s001.zip]

Archive with 1 entries (1 files):
- biology-1643448-supplementary.pdf
